# Supplementary material for: A database for evaluating the InMAP, APEEP, and EASIUR reduced complexity air-quality modeling tools
Source: Data Brief. 2019 Nov 28;28:104886. doi: 10.1016/j.dib.2019.104886 (PMC6911961; doi:10.1016/j.dib.2019.104886)
Supplement: Multimedia component 1 [file mmc1.xlsx]

## Sheet: Sheet1
Model	Emissions	Raw model output species	MATS/SMAT output species (spatial field processor)	Input to BenMAP
CMAQ	SO2	ASO4I+ASO4J, ANH4I+ANH4J	(f_NH4 + f_SO4) - (f_NO3 * 0.29) + (f_Water - (0.12 * f_NO3 * 1.29))	Total sulfate
CAMx	SO2	PSO4, PNH4	(f_NH4 + f_SO4) - (f_NO3 * 0.29) + (f_Water - (0.12 * f_NO3 * 1.29))	Total sulfate
InMAP	SO2	pSO4, pNH4		pSO4 * 1.37
APEEP	SO2	SO4 (assumed ammonium sulfate)		SO4 (ammonium sulfate)
CMAQ	NOX	ANO3I+ANO3J	f_NO3 * 1.29 * 1.12	Total nitrate
CAMx	NOX	PNO3	f_NO3 * 1.29 * 1.12	Total nitrate
InMAP	NOX	pNO3		pNO3 * 1.29
APEEP	NOX	NO3 (assumed ammonium nitrate)		NO3 (ammonium nitrate)
CMAQ	EC + primary OC	AECI+AECJ+APOCI+APOCJ+ APNCOMI+APNCOMJ	f_EC_mass + f_Ocmb_mass	EC+OC
CAMx	EC + primary OC	PEC+POA	f_EC_mass + f_Ocmb_mass	EC+OC
InMAP	EC + primary OC	PrimaryPM25		PrimaryPM25
APEEP	EC + primary OC	PM_25_Primary		PM_25_Primary
CMAQ	NH3	ANH4I+ANH4J
CAMx	NH3	PNH4
InMAP	NH3	pNH4		pNH4 (ammonium ion)
APEEP	NH3	NH4		NH4 (ammonium ion)
CMAQ	anthropogenic VOC
CAMx	anthropogenic VOC
InMAP	anthropogenic VOC	SOA
APEEP	anthropogenic VOC	A_VOC

## Sheet: Sheet2
Model	Emissions	Raw model output species	MATS/SMAT output species (spatial field processor)	Input to BenMAP
CMAQ	SO2	ASO4I+ASO4J, ANH4I+ANH4J	(f_NH4 + f_SO4) - (f_NO3 * 0.29) + (f_Water - (0.12 * f_NO3 * 1.29))	Total sulfate
CAMx	SO2	PSO4, PNH4	(f_NH4 + f_SO4) - (f_NO3 * 0.29) + (f_Water - (0.12 * f_NO3 * 1.29))	Total sulfate
InMAP	SO2	pSO4, pNH4		pSO4 * 1.37
APEEP	SO2	SO4 (assumed ammonium sulfate)		SO4 (ammonium sulfate)
CMAQ	NOX	ANO3I+ANO3J	f_NO3 * 1.29 * 1.12	Total nitrate
CAMx	NOX	PNO3	f_NO3 * 1.29 * 1.12	Total nitrate
InMAP	NOX	pNO3		pNO3 * 1.29
APEEP	NOX	NO3 (assumed ammonium nitrate)		NO3 (ammonium nitrate)
CMAQ	EC + POC + PNCOM	AECI+AECJ+APOCI+APOCJ+APNCOMI+APNCOMJ+AXYL1J+AXYL2J+AXYL3J+ATOL1J+ATOL2J+ATOL3J+ABNZ1J+ABNZ2J+ABNZ3J+AISO1J+AISO2J+AISO3J+ATRP1J+ATRP2J+ASQTJ+AALK1J+AALK2J+APAH1J+APAH2J+APAH3J+AORGCJ+AOLGBJ+AOLGAJ	f_EC_mass + f_Ocmb_mass	EC+OC
CAMx	EC + POA (POC+PNCOM)	PEC+POA+SOA1+SOA2+SOPA+SOA3+SOA4+SOPB	f_EC_mass + f_Ocmb_mass	EC+OC
InMAP	EC + POC	PrimaryPM25		PrimaryPM25
APEEP	EC + POC	PM_25_Primary		PM_25_Primary
CAMx sector runs	FPRM = PMOTHR; FCRS = PAL+PCA+PFE+PMG+PK+PMN+PSI+PTI	FCRS+CCRS	f_EC_mass + f_Ocmb_mass + f_crustal	EC+OC+crustal
CAMx CPP P	FPRM = PMOTHR; FCRS= PMFINE	FCRS	f_EC_mass + f_Ocmb_mass + f_crustal	EC+OC+crustal
CMAQ sector	PAL+PCA+PFE+PMG+PK+PMN+PSI+PTI+PMOTHR	2.20*AALJ+2.49*ASIJ+1.63*ACAJ+2.42*AFEJ+1.94*ATIJ (AOTHR ignored)	f_EC_mass + f_Ocmb_mass + f_crustal	EC+OC+crustal
CMAQ CPP P	PAL+PCA+PFE+PMG+PK+PMN+PSI+PTI+PMOTHR	2.20*AALJ+2.49*ASIJ+1.63*ACAJ+2.42*AFEJ+1.94*ATIJ (AOTHR ignored)	f_EC_mass + f_Ocmb_mass + f_crustal	EC+OC+crustal

## Sheet: data analysis paper
Model	Emissions	Raw model output species	Input to BenMAP
CMAQ	SO2	ASO4I+ASO4J, ANH4I+ANH4J	(ANH4I+ANH4J + ASO4I+ASO4J) - (ANO3I+ANO3J * 0.29) + (PB_Water - (0.12 * ANO3I+ANO3J * 1.29))
CAMx	SO2	PSO4, PNH4	(PNH4 + PSO4) - (PNO3 * 0.29) + (PB_Water - (0.12 * PNO3 * 1.29))
InMAP	SO2	pSO4, pNH4	pSO4 * 1.37
APEEP	SO2	SO4 (assumed ammonium sulfate)	SO4 (ammonium sulfate)
CMAQ	NOX	ANO3I+ANO3J	(ANO3I+ANO3J) * 1.29 * 1.12
CAMx	NOX	PNO3	PNO3 * 1.29 * 1.12
InMAP	NOX	pNO3	pNO3 * 1.29
APEEP	NOX	NO3 (assumed ammonium nitrate)	NO3 (ammonium nitrate)
CMAQ	EC	AECI+AECJ	AECI+AECJ
CAMx	EC	PEC	PEC
InMAP	EC	PrimaryPM25 (only EC emissions)	PrimaryPM25
APEEP	EC	PM_25_Primary (only EC emissions)	PM_25_Primary
